# Supplementary material for: Differences in Sex and the Incidence and In-Hospital Mortality among People Admitted for Infective Endocarditis in Spain, 2016–2020
Source: J Clin Med. 2022 Nov 20;11(22):6847. doi: 10.3390/jcm11226847 (PMC9698698; doi:10.3390/jcm11226847)
Supplement: Supplementary file 1 [file jcm-11-06847-s001.zip]

Archive with 1 entries (1 files):
- jcm-1980476-supplementary.pdf
